# Supplementary material for: PEIS: a novel approach of tumor purity estimation by identifying information sites through integrating signal based on DNA methylation data
Source: BMC Bioinformatics. 2019 Dec 30;20(Suppl 22):714. doi: 10.1186/s12859-019-3227-1 (PMC6936156; doi:10.1186/s12859-019-3227-1)
Supplement: Supplementary file 2 — Additional file 2. Supplementary table. [file 12859_2019_3227_MOESM2_ESM.csv]

Initial case age and purity of PRAD tumor type
Sample ID	Purity estimation results by PEIS	age_at_initial_pathologic_diagnosis
TCGA.EJ.7125.01	0.584009845	44
TCGA.EJ.7781.01	0.042659853	65
TCGA.CH.5761.01	0.055508432	61
TCGA.HC.7819.01	0.116688933	53
TCGA.EJ.7786.01	0.07676545	62
TCGA.HC.7742.01	0.045670986	58
TCGA.G9.6351.01	0.052520102	51
TCGA.G9.6348.01	0.359254595	68
TCGA.HC.7737.01	0.054675881	55
TCGA.CH.5765.01	0.094802571	55
TCGA.G9.6384.01	0.037781638	53
TCGA.EJ.7794.01	0.055410732	67
TCGA.CH.5769.01	0.031753161	48
TCGA.G9.6499.01	0.059734334	66
TCGA.G9.6365.01	0.049308632	71
TCGA.CH.5767.01	0.085160015	66
TCGA.G9.6385.01	0.036268329	66
TCGA.HC.7745.01	0.061595601	65
TCGA.CH.5762.01	0.085563154	60
TCGA.G9.6356.01	0.095694534	60
TCGA.G9.6333.01	0.086046699	66
TCGA.EJ.7784.01	0.113560067	63
TCGA.G9.6373.01	0.039196087	68
TCGA.EJ.7328.01	0.06020652	70
TCGA.G9.6353.01	0.027430647	58
TCGA.EJ.7317.01	0.073381935	71
TCGA.G9.6367.01	0.024871472	60
TCGA.G9.6342.01	0.065259864	61
TCGA.HC.7211.01	0.070173708	62
TCGA.EJ.7785.01	0.059225088	54
TCGA.EJ.7327.01	0.080697126	61
TCGA.CH.5763.01	0.041017406	66
TCGA.CH.5766.01	0.032097506	55
TCGA.CH.5772.01	0.376901075	63
TCGA.EJ.7789.01	0.066833614	66
TCGA.G9.6364.01	0.042990235	72
TCGA.EJ.7331.01	0.05642684	64
TCGA.G9.6494.01	0.421699341	66
TCGA.G9.6362.01	0.051199681	57
TCGA.EJ.7782.01	0.065527817	71
TCGA.HC.7820.01	0.058543829	72
TCGA.G9.6496.01	0.079501929	61
TCGA.CH.5764.01	0.063848827	66
TCGA.EJ.7792.01	0.043853585	53
TCGA.HC.7752.01	0.058964212	61
TCGA.CH.5771.01	0.054970177	63
TCGA.EJ.7123.01	0.248319123	59
TCGA.G9.6363.01	0.05258433	64
TCGA.CH.5768.01	0.084215649	72
TCGA.G9.6332.01	0.063427149	55
